# Supplementary material for: Preparation of TiO2 Nanorods@Ni-Foam for Photocatalytic Decomposition of Acetaldehyde—In Situ FTIR Surface Investigation
Source: Materials (Basel). 2025 Feb 24;18(5):986. doi: 10.3390/ma18050986 (PMC11901285; doi:10.3390/ma18050986)
Supplement: Supplementary file 1 [file materials-18-00986-s001.zip]

Archive with 1 entries (1 files):
- materials-3471376-supplementary.pdf
